# Supplementary material for: DNA barcoding of aphid-associated ants (Hymenoptera, Formicidae) in a subtropical area of southern China
Source: Zookeys. 2019 Oct 9;879:117–36. doi: 10.3897/zookeys.879.29705 (PMC6795625; doi:10.3897/zookeys.879.29705)
Supplement: Supplementary material 2 [file zookeys-879-117-s002.xlsx]

## Sheet: Sheet1
S. no.	Location	Locality	GenBank Accession Number	BOLD Accession Number	Ant species	Date of collection	Museum ID	latitude	longitude
001	Wuyishan	Tongmu Village	MH754200	BOLD:ADR7868	Aphaenogaster smythiesii	July 2016	TJ182	27.6541	117.984
002	Wuyishan	Wuyishan	MH754201	BOLD:ADR7868	Aphaenogaster smythiesii	July 2016	TJ196	27.7568	118.035
003	Wuyishan	Guanding	MH754263	BOLD:ACH9235	Camponotus japonicus	July 2016	TJ94	27.7568	118.035
004	Wuyishan	Guanding	MH754264	BOLD:ACH9235	Camponotus japonicus	July 2016	TJ95	27.7568	118.035
005	Wuyishan	Tongmu Village	MH754266	BOLD:ACH9235	Camponotus japonicus	July 2016	TJ178	27.6541	117.984
006	Wuyishan	Tongmu Village	MH754265	BOLD:ACH9235	Camponotus japonicus	July 2016	TJ179	27.6541	117.984
007	Wuyishan	Wuyishan	MH754262	BOLD:ACH9235	Camponotus japonicus	July 2016	TJ220	27.7568	118.035
008	Wuyishan	Wuyishan	MH754258	BOLD:ACH9235	Camponotus japonicus	July 2016	TJ221	27.7568	118.035
009	Wuyishan	Wuyishan	MH754259	BOLD:ACH9235	Camponotus japonicus	July 2016	TJ223	27.7568	118.035
010	Wuyishan	Tongmuguan	MH754260	BOLD:ACH9235	Camponotus japonicus	July 2016	TJ236	27.6541	117.984
011	Wuyishan	Tongmuguan	MH754261	BOLD:ACH9235	Camponotus japonicus	July 2016	TJ237	27.6541	117.984
012	Wuyishan	Wuyishan	MH754202	BOLD:ADR2293	Camponotus mitis	July 2016	TJ200	27.7568	118.035
013	Shouning	Daan Township	MH754203	BOLD:ADR2293	Camponotus mitis	August 2017	TJ306	27.5049	119.522
014	Fuzhou	Longtan Forest Park	MH754407	BOLD:ADR5573	Camponotus nicobarensis	December 2016	TJ28a	26.0845	119.244
015	Fuzhou	FAFU	MH754403	BOLD:ADR5573	Camponotus nicobarensis	April 2015	TJ41	26.0828	119.237
016	Fuzhou	FAFU	MH754405	BOLD:ADR5573	Camponotus nicobarensis	July 2015	TJ71	26.0828	119.237
017	Fuzhou	FAFU	MH754406	BOLD:ADR5573	Camponotus nicobarensis	July 2015	TJ72a	26.0828	119.237
018	Fuzhou	FAFU	MH754404	BOLD:ADR5573	Camponotus nicobarensis	July 2015	TJ73b	26.1492	119.294
019	Quanzhou	Quanzhou Forest Park	MH754204	BOLD:ADR3335	Camponotus vitiosus	May 2015	TJ47	24.8852	118.66
020	Shouning	Yangshenkeng	MH754247	BOLD:ADR4339	Crematogaster egidyi	August 2017	TJ290	26.1492	119.294
021	Shouning	Yangshenkeng	MH754246	BOLD:ADR4339	Crematogaster egidyi	August 2017	TJ289	26.1492	119.294
022	Shouning	Yangshenkeng	MH754217	BOLD:ADR4339	Crematogaster egidyi	August 2017	TJ287a	26.1492	119.294
023	Shouning	Yangshenkeng	MH754245	BOLD:ADR4339	Crematogaster egidyi	August 2017	TJ285	26.1492	119.294
024	Shouning	Yangshenkeng	MH754218	BOLD:ADR4339	Crematogaster egidyi	August 2017	TJ283	26.1492	119.294
025	Shouning	Yangshenkeng	MH754220	BOLD:ADR4339	Crematogaster egidyi	August 2017	TJ282b	26.1492	119.294
026	Shouning	Yangshenkeng	MH754219	BOLD:ADR4339	Crematogaster egidyi	August 2017	TJ281	26.1492	119.294
027	Shouning	Yangshenkeng	MH754232	BOLD:ADR4339	Crematogaster egidyi	August 2017	TJ278	26.1492	119.294
028	Shouning	Yangshenkeng	MH754256	BOLD:ADR4339	Crematogaster egidyi	August 2017	TJ277	26.1492	119.294
029	Shouning	Yangshenkeng	MH754227	BOLD:ADR4339	Crematogaster egidyi	August 2017	TJ276	26.1492	119.294
030	Shouning	Yangshenkeng	MH754231	BOLD:ADR4339	Crematogaster egidyi	August 2017	TJ274	26.1492	119.294
031	Shouning	Yangshenkeng	MH754257	BOLD:ADR4339	Crematogaster egidyi	August 2017	TJ272	26.0825	119.236
032	Shouning	Yangshenkeng	MH754244	BOLD:ADR4339	Crematogaster egidyi	August 2017	TJ271	27.4073	119.464
033	Shouning	Yangshenkeng	MH754243	BOLD:ADR4339	Crematogaster egidyi	August 2017	TJ268	27.4073	119.464
034	Wuyishan	Tongmuguan	MH754241	BOLD:ADR4339	Crematogaster egidyi	August 2016	TJ251c	27.4073	119.464
035	Wuyishan	Tongmuguan	MH754240	BOLD:ADR4339	Crematogaster egidyi	August 2016	TJ248	27.4073	119.464
036	Wuyishan	Tongmuguan	MH754239	BOLD:ADR4339	Crematogaster egidyi	July 2016	TJ246	26.0828	119.237
037	Wuyishan	Tongmuguan	MH754238	BOLD:ADR4339	Crematogaster egidyi	July 2016	TJ244	26.0828	119.237
038	Wuyishan	Tongmuguan	MH754225	BOLD:ADR4339	Crematogaster egidyi	July 2016	TJ243	26.0837	119.24
039	Wuyishan	Tongmuguan	MH754237	BOLD:ADR4339	Crematogaster egidyi	July 2016	TJ241c	26.1492	119.294
040	Wuyishan	Wuyishan	MH754236	BOLD:ADR4339	Crematogaster egidyi	July 2016	TJ228	27.6541	117.984
041	Wuyishan	Wuyishan	MH754242	BOLD:ADR4339	Crematogaster egidyi	July 2016	TJ144	27.7568	118.035
042	Wuyishan	Wuyishan	MH754226	BOLD:ADR4339	Crematogaster egidyi	July 2016	TJ143	27.4073	119.464
043	Wuyishan	yixiantian	MH754255	BOLD:ADR4339	Crematogaster egidyi	August 2016	TJ121	26.1492	119.294
044	Wuyishan	yixiantian	MH754254	BOLD:ADR4339	Crematogaster egidyi	August 2016	TJ120	26.1492	119.294
045	Wuyishan	yixiantian	MH754253	BOLD:ADR4339	Crematogaster egidyi	August 2016	TJ119	26.1492	119.294
046	Wuyishan	yixiantian	MH754252	BOLD:ADR4339	Crematogaster egidyi	August 2016	TJ118	27.4073	119.464
047	Wuyishan	yixiantian	MH754251	BOLD:ADR4339	Crematogaster egidyi	August 2016	TJ115	27.4073	119.464
048	Wuyishan	yixiantian	MH754250	BOLD:ADR4339	Crematogaster egidyi	August 2016	TJ114	27.4073	119.464
049	Wuyishan	yixiantian	MH754249	BOLD:ADR4339	Crematogaster egidyi	August 2016	TJ112	27.7605	118.038
050	Wuyishan	yixiantian	MH754248	BOLD:ADR4339	Crematogaster egidyi	August 2016	TJ111	27.7568	118.035
051	Wuyishan	Ma Li	MH754234	BOLD:ADR4339	Crematogaster egidyi	July 2016	TJ105	27.7568	118.035
052	Fuzhou	FAFU	MH754233	BOLD:ADR4339	Crematogaster egidyi	April 2016	TJ83c	27.6541	117.984
053	Fuzhou	FAFU	MH754222	BOLD:ADR4339	Crematogaster egidyi	May 2015	TJ59	27.6541	117.984
054	Fuzhou	FAFU	MH754221	BOLD:ADR4339	Crematogaster egidyi	May 2015	TJ58	27.6541	117.984
055	Fuzhou	FAFU	MH754216	BOLD:ADR4339	Crematogaster egidyi	April 2015	TJ35	27.6541	117.984
056	Fuzhou	Longtan Forest Park	MH754215	BOLD:ADR4339	Crematogaster egidyi	April 2015	TJ33	27.6541	117.984
057	Fuzhou	Longtan Forest Park	MH754214	BOLD:ADR4339	Crematogaster egidyi	April 2015	TJ32	27.7568	118.035
058	Fuzhou	Longtan Forest Park	MH754213	BOLD:ADR4339	Crematogaster egidyi	April 2015	TJ31	27.4073	119.464
059	Fuzhou	Longtan Forest Park	MH754230	BOLD:ADR4339	Crematogaster egidyi	April 2015	TJ30	27.4073	119.464
060	Fuzhou	Longtan Forest Park	MH754229	BOLD:ADR4339	Crematogaster egidyi	April 2015	TJ29	27.4073	119.464
061	Fuzhou	Longtan Forest Park	MH754228	BOLD:ADR4339	Crematogaster egidyi	December 2016	TJ28c	27.4073	119.464
062	Fuzhou	Longtan Forest Park	MH754224	BOLD:ADR4339	Crematogaster egidyi	December 2016	TJ25	27.4073	119.464
063	Fuzhou	Longtan Forest Park	MH754212	BOLD:ADR4339	Crematogaster egidyi	December 2016	TJ24	27.6255	117.942
064	Fuzhou	Longtan Forest Park	MH754211	BOLD:ADR4339	Crematogaster egidyi	December 2016	TJ23	27.6255	117.942
065	Fuzhou	Longtan Forest Park	MH754210	BOLD:ADR4339	Crematogaster egidyi	December 2016	TJ22	27.6255	117.942
066	Fuzhou	Longtan Forest Park	MH754209	BOLD:ADR4339	Crematogaster egidyi	December 2016	TJ20	27.6255	117.942
067	Fuzhou	Longtan Forest Park	MH754207	BOLD:ADR4339	Crematogaster egidyi	December 2016	TJ18	27.6255	117.942
068	Fuzhou	Longtan Forest Park	MH754208	BOLD:ADR4339	Crematogaster egidyi	December 2016	TJ17	27.6255	117.942
069	Fuzhou	Longtan Forest Park	MH754206	BOLD:ADR4339	Crematogaster egidyi	December 2016	TJ12	27.6255	117.942
070	Fuzhou	Longtan Forest Park	MH754205	BOLD:ADR4339	Crematogaster egidyi	December 2016	TJ11	27.6255	117.942
071	Fuzhou	FAFU	MH754223	BOLD:ADR4339	Crematogaster egidyi	April 2016	Tcc42	27.4073	119.464
072	Wuyishan	Wuyishan	MH754235	BOLD:ADR4339	Crematogaster egidyi	July 2016	TJ227	27.4073	119.464
073	Wuyishan	Wuyishan Sanctuary	MH754491	BOLD:ADR7342	Crematogaster osakensis	July 2016	TJ85a	27.7844	117.705
074	Wuyishan	Wuyishan	MH754492	BOLD:ADR7342	Crematogaster osakensis	July 2016	TJ129	27.7568	118.035
075	Wuyishan	Wuyishan	MH754493	BOLD:ADR7342	Crematogaster osakensis	July 2016	TJ133	27.7568	118.035
076	Shouning	Shouning	MH754494	BOLD:ADR7342	Crematogaster osakensis	August 2017	TJ319b	27.4604	119.505
077	Shouning	Shouning	MH754495	BOLD:ADR7342	Crematogaster osakensis	August 2017	TJ321b	27.4604	119.505
078	Fuzhou	FAFU	MH754271	BOLD:ADR9231	Crematogaster rogenhoferi	April 2016	TCC6	26.0845	119.244
079	Fuzhou	FAFU	MH754272	BOLD:ADR9231	Crematogaster rogenhoferi	April 2016	TCC44	26.0845	119.244
080	Fuzhou	FAFU	MH754273	BOLD:ADR9231	Crematogaster rogenhoferi	2016-05-01	TCC46	26.0546	119.272
081	Fuzhou	FAFU	MH754270	BOLD:ADR9231	Crematogaster rogenhoferi	May 2016	TCC55	26.0828	119.237
082	Fuzhou	FAFU	MH754267	BOLD:ADR9231	Crematogaster rogenhoferi	April 2015	TJ40	26.0828	119.237
083	Fuzhou	FAFU	MH754268	BOLD:ADR9231	Crematogaster rogenhoferi	April 2015	TJ42	26.0845	119.244
084	Fuzhou	FAFU	MH754276	BOLD:ADR9231	Crematogaster rogenhoferi	April 2015	TJ43	26.0831	119.238
085	Fuzhou	Minjiang Park	MH754269	BOLD:ADR9231	Crematogaster rogenhoferi	May 2015	TJ50	26.0825	119.236
086	Fuzhou	FAFU	MH754274	BOLD:ADR9231	Crematogaster rogenhoferi	May 2015	TJ61	26.0849	119.242
087	Fuzhou	FAFU	MH754275	BOLD:ADR9231	Crematogaster rogenhoferi	May 2015	TJ65	26.0828	119.237
088	Wuyishan	Guadun	MH754410	BOLD:ACY9321	Formica japonica	July 2016	TJ90a	27.7349	117.639
089	Wuyishan	Guadun	MH754411	BOLD:ACY9321	Formica japonica	July 2016	TJ91	27.7349	117.639
090	Wuyishan	Guadun	MH754412	BOLD:ACY9321	Formica japonica	July 2016	TJ92	27.7349	117.639
091	Wuyishan	Wuyishan	MH754413	BOLD:ACY9321	Formica japonica	July 2016	TJ155	27.7568	118.035
092	Wuyishan	Tongmu Village	MH754414	BOLD:ACY9321	Formica japonica	July 2016	TJ181	27.6541	117.984
093	Wuyishan	Guadun intersection	MH754415	BOLD:ACY9321	Formica japonica	July 2016	TJ210	27.7349	117.639
094	Wuyishan	Guadun intersection	MH754416	BOLD:ACY9321	Formica japonica	July 2016	TJ211	27.7349	117.639
095	Wuyishan	Wuyishan	MH754417	BOLD:ACY9321	Formica japonica	July 2016	TJ214	27.7568	118.035
096	Wuyishan	Wuyishan	MH754418	BOLD:ACY9321	Formica japonica	July 2016	TJ215	27.7568	118.035
097	Wuyishan	Wuyishan	MH754419	BOLD:ACY9321	Formica japonica	July 2016	TJ219	27.7568	118.035
098	Wuyishan	Wuyishan	MH754420	BOLD:ACY9321	Formica japonica	July 2016	TJ224	27.7568	118.035
099	Wuyishan	Tongmuguan	MH754421	BOLD:ACY9321	Formica japonica	July 2016	TJ229	27.6541	117.984
100	Wuyishan	Tongmuguan	MH754422	BOLD:ACY9321	Formica japonica	July 2016	TJ232	27.6541	117.984
101	Wuyishan	Tongmuguan	MH754423	BOLD:ACY9321	Formica japonica	July 2016	TJ235	27.6541	117.984
102	Wuyishan	Tongmuguan	MH754424	BOLD:ACY9321	Formica japonica	July 2016	TJ241b	27.6541	117.984
103	Wuyishan	Wuyishan Sanctuary	MH754277	BOLD:ACY9321	Formica sinae	July 2016	TJ85b	27.7844	117.705
104	Wuyishan	Guadun	MH754282	BOLD:ACY9321	Formica sinae	July 2016	TJ89	27.6541	117.984
105	Wuyishan	Guadun	MH754280	BOLD:ACY9321	Formica sinae	July 2016	TJ93a	27.6541	117.984
106	Wuyishan	Guanding	MH754285	BOLD:ACY9321	Formica sinae	July 2016	TJ96	27.7349	117.639
107	Wuyishan	Guanding	MH754286	BOLD:ACY9321	Formica sinae	July 2016	TJ97	27.7568	118.035
108	Wuyishan	Guanding	MH754281	BOLD:ACY9321	Formica sinae	July 2016	TJ98	27.7349	117.639
109	Wuyishan	Tongmuguan	MH754278	BOLD:ACY9321	Formica sinae	July 2016	TJ100	27.6541	117.984
110	Wuyishan	Tongmuguan	MH754279	BOLD:ACY9321	Formica sinae	July 2016	TJ101a	27.5837	119.522
111	Wuyishan	Tongmu Village	MH754287	BOLD:ACY9321	Formica sinae	July 2016	TJ180	27.7568	118.035
112	Wuyishan	Tongmu Village	MH754288	BOLD:ACY9321	Formica sinae	July 2016	TJ184	27.7568	118.035
113	Wuyishan	Tongmuguan	MH754283	BOLD:ACY9321	Formica sinae	July 2016	TJ230	27.6541	117.984
114	Shouning	Kengdi Township	MH754284	BOLD:ACY9321	Formica sinae	August 2017	TJ258	27.6541	117.984
115	Fuzhou	FAFU	MH754289	BOLD:ACH9152	Iridomyrmex anceps	May 2015	TJ52	26.0825	119.236
116	Fuzhou	FAFU	MH754290	BOLD:ACH9152	Iridomyrmex anceps	May 2015	TJ55	26.0828	119.237
117	Fuzhou	FAFU	MH754291	BOLD:ACH9152	Iridomyrmex anceps	May 2015	TJ56	26.0827771012	119.2366231173
118	Fuzhou	FAFU	MH754292	BOLD:ACH9152	Iridomyrmex anceps	May 2015	TJ57	26.0827771012	119.2366231173
119	Fuzhou	FAFU	MH754293	BOLD:ACH9152	Iridomyrmex anceps	May 2015	TJ63	26.0825	119.236
120	Fuzhou	FAFU	MH754294	BOLD:ACH9152	Iridomyrmex anceps	May 2015	TJ64	26.0825	119.236
121	Fuzhou	FAFU	MH754295	BOLD:ACH9152	Iridomyrmex anceps	July 2015	TJ74	26.0825	119.236
122	Wuyishan	Wuyishan	MH754486	BOLD:ACH8564	Lasius niger	July 2016	TJ148b	27.7568	118.035
123	Quanzhou	Quanzhou Forest Park	MH754408	BOLD:ACH7764	Lepisiota rothneyi	May 2015	TJ44	24.8852	118.66
124	Quanzhou	Quanzhou Forest Park	MH754409	BOLD:ACH7764	Lepisiota rothneyi	May 2015	TJ46	24.8852	118.66
125	Shouning	Daan Township	MH754296	BOLD:ADR8823	Liometopum sinense	August 2017	TJ298	27.5049	119.522
126	Shouning	Daan Township	MH754297	BOLD:ADR8823	Liometopum sinense	August 2017	TJ305	27.5049	119.522
127	Wuyishan	Wuyishan	MH754298	BOLD:AAI3290	Monomorium chinense	July 2016	TJ203	27.7568	118.035
128	Wuyishan	Wuyishan	MH754299	BOLD:AAI3290	Monomorium chinense	July 2016	TJ201	27.7568	118.035
129	Shouning	Hang Mei tea plantation	MH754300	BOLD:AAI3290	Monomorium chinense	August 2017	TJ317	27.3695	119.41
130	Fuzhou	Minjiang Park	MH754490	BOLD:ADR9979	Monomorium sp.	May 2015	TJ49	26.0546	119.272
131	Fuzhou	FAFU	MH754301	BOLD:ADR3311	Nylanderia bourbonica	June 2015	TJ67	26.0868	119.245
132	Fuzhou	FAFU	MH754302	BOLD:ADR3311	Nylanderia bourbonica	June 2015	TJ68	26.0868	119.245
133	Fuzhou	FAFU	MH754303	BOLD:ADR3311	Nylanderia bourbonica	July 2015	TJ70	26.0828	119.237
134	Wuyishan	yixiantian	MH754308	BOLD:ADR3311	Nylanderia bourbonica	August 2016	TJ122	27.4604	119.505
135	Wuyishan	Guadun intersection	MH754306	BOLD:ADR3311	Nylanderia bourbonica	July 2016	TJ205	27.5049	119.522
136	Wuyishan	Tongmuguan	MH754307	BOLD:ADR3311	Nylanderia bourbonica	August 2016	TJ251b	27.7349	117.639
137	Shouning	Yangshenkeng	MH754311	BOLD:ADR3311	Nylanderia bourbonica	August 2017	TJ282a	27.6541	117.984
138	Shouning	Daan Township	MH754305	BOLD:ADR3311	Nylanderia bourbonica	August 2017	TJ304	27.6255	117.942
139	Shouning	Hang Mei tea plantation	MH754310	BOLD:ADR3311	Nylanderia bourbonica	August 2017	TJ307	27.3695	119.41
140	Shouning	Hang Mei tea plantation	MH754309	BOLD:ADR3311	Nylanderia bourbonica	August 2017	TJ309	27.3695	119.41
141	Shouning	Shouning	MH754304	BOLD:ADR3311	Nylanderia bourbonica	August 2017	TJ324	27.4073	119.464
142	Wuyishan	Wuyishan	MH754312	BOLD:ACI0007	Nylanderia flaviabdominis	July 2016	TJ135	27.7568	118.035
143	Wuyishan	Tongmuguan	MH754313	BOLD:ACI0007	Nylanderia flaviabdominis	July 2016	TJ245	27.6541	117.984
144	Shouning	Kengdi Township	MH754314	BOLD:ACI0007	Nylanderia flaviabdominis	August 2017	TJ254	27.5837	119.522
145	Shouning	Yangshenkeng	MH754315	BOLD:ACI0007	Nylanderia flaviabdominis	August 2017	TJ267	27.4073	119.464
146	Shouning	Yangshenkeng	MH754316	BOLD:ACI0007	Nylanderia flaviabdominis	August 2017	TJ270	27.4073	119.464
147	Shouning	Shouning	MH754317	BOLD:ACI0007	Nylanderia flaviabdominis	August 2017	TJ319a	27.4604	119.505
148	Fuzhou	FAFU	MH754318	BOLD:ACH5059	Nylanderia flavipes	2016-05-01	TCC33	26.0831	119.238
149	Wuyishan	Guadun	MH754319	BOLD:ACH5059	Nylanderia flavipes	July 2016	TJ87	27.7349	117.639
150	Wuyishan	Wuyishan	MH754321	BOLD:ACH5059	Nylanderia flavipes	July 2016	TJ159	27.7349	117.639
151	Wuyishan	Wuyishan	MH754322	BOLD:ACH5059	Nylanderia flavipes	July 2016	TJ162	27.7568	118.035
152	Wuyishan	Wuyishan	MH754323	BOLD:ACH5059	Nylanderia flavipes	July 2016	TJ167	27.7568	118.035
153	Wuyishan	Hanging pier intersection	MH754320	BOLD:ACH5059	Nylanderia flavipes	July 2016	TJ209	27.7568	118.035
154	Shouning	Shouning	MH754324	BOLD:ACH5059	Nylanderia flavipes	August 2017	TJ322	27.4604	119.505
155	Shouning	Shouning	MH754325	BOLD:ACH5059	Nylanderia flavipes	August 2017	TJ323b	27.4604	119.505
156	Shouning	Shouning	MH754326	BOLD:ACH5059	Nylanderia flavipes	August 2017	TJ326	27.4604	119.505
157	Shouning	Shouning	MH754327	BOLD:ACH5059	Nylanderia flavipes	August 2017	TJ327	27.4604	119.505
158	Shouning	Houyang village	MH754504	BOLD:ADR5627	Nylanderia sp.	August 2017	TJ318c	27.455	119.439
159	Fuzhou	FAFU	MH754328	BOLD:ACE5060	Ochetellus glaber	April 2016	TCC4	26.0825	119.236
160	Fuzhou	FAFU	MH754331	BOLD:ACE5060	Ochetellus glaber	April 2016	TCC24	26.0828	119.237
161	Fuzhou	FAFU	MH754332	BOLD:ACE5060	Ochetellus glaber	April 2016	TCC37	26.0828	119.237
162	Fuzhou	FAFU	MH754329	BOLD:ACE5060	Ochetellus glaber	April 2016	TJ78	26.0828	119.237
163	Fuzhou	FAFU	MH754330	BOLD:ACE5060	Ochetellus glaber	April 2016	TJ83a	26.0828	119.237
164	Shouning	Houyang village	MH754333	BOLD:ACE5060	Ochetellus glaber	August 2017	TJ318b	27.455	119.439
165	Wuyishan	Wuyishan	MH754425	BOLD:ADR7629	Pheidole fervida	July 2016	TJ156	27.7568	118.035
166	Wuyishan	Wuyishan	MH754426	BOLD:ADR7629	Pheidole fervida	July 2016	TJ158	27.7568	118.035
167	Fuzhou	Longtan Forest Park	MH754427	BOLD:ACV4115	Pheidole noda	December 2016	TJ19	26.1492	119.294
168	Wuyishan	Wuyishan Sanctuary	MH754440	BOLD:ACV4115	Pheidole noda	July 2016	TJ84	27.7605	118.038
169	Wuyishan	Ma Li	MH754433	BOLD:ACV4115	Pheidole noda	July 2016	TJ104	27.3695	119.41
170	Wuyishan	Ma Li	MH754434	BOLD:ACV4115	Pheidole noda	July 2016	TJ106	27.3695	119.41
171	Wuyishan	Ma Li	MH754435	BOLD:ACV4115	Pheidole noda	July 2016	TJ107	27.4604	119.505
172	Wuyishan	Ma Li	MH754428	BOLD:ACV4115	Pheidole noda	July 2016	TJ108	27.4604	119.505
173	Wuyishan	Hu Xiaoyan	MH754436	BOLD:ACV4115	Pheidole noda	August 2016	TJ124	27.7605	118.038
174	Wuyishan	Wuyishan	MH754441	BOLD:ACV4115	Pheidole noda	July 2016	TJ140	27.7605	118.038
175	Wuyishan	Wuyishan	MH754442	BOLD:ACV4115	Pheidole noda	July 2016	TJ141	27.7605	118.038
176	Wuyishan	Wuyishan	MH754443	BOLD:ACV4115	Pheidole noda	July 2016	TJ157	27.6374	117.949
177	Wuyishan	Wuyishan	MH754444	BOLD:ADR9890	Pheidole noda	July 2016	TJ164	27.7568	118.035
178	Wuyishan	Tongmu Village	MH754445	BOLD:ADR9890	Pheidole noda	July 2016	TJ183	27.7568	118.035
179	Wuyishan	Tongmu Village	MH754446	BOLD:ADR9890	Pheidole noda	July 2016	TJ186	27.6541	117.984
180	Wuyishan	Wuyishan	MH754447	BOLD:ADR9890	Pheidole noda	July 2016	TJ192	27.7844	117.705
181	Wuyishan	Wuyishan	MH754448	BOLD:ADR9890	Pheidole noda	July 2016	TJ197	27.7568	118.035
182	Wuyishan	Wuyishan	MH754449	BOLD:ADR9890	Pheidole noda	July 2016	TJ199	27.7568	118.035
183	Wuyishan	Wuyishan	MH754437	BOLD:ACV4115	Pheidole noda	July 2016	TJ225a	27.7568	118.035
184	Wuyishan	Wuyishan	MH754438	BOLD:ACV4115	Pheidole noda	July 2016	TJ226	27.7568	118.035
185	Wuyishan	Tongmuguan	MH754439	BOLD:ACV4115	Pheidole noda	July 2016	TJ233	27.6541	117.984
186	Shouning	Kengdi Township	MH754450	BOLD:ADR9890	Pheidole noda	August 2017	TJ263	27.6541	117.984
187	Shouning	Kengdi Township	MH754451	BOLD:ADR9890	Pheidole noda	August 2017	TJ264	27.7568	118.035
188	Shouning	Yangshenkeng	MH754452	BOLD:ADR9890	Pheidole noda	August 2017	TJ280	27.7568	118.035
189	Shouning	Yangshenkeng	MH754453	BOLD:ADR9890	Pheidole noda	August 2017	TJ288	27.7568	118.035
190	Shouning	Daan Township	MH754454	BOLD:ADR9890	Pheidole noda	August 2017	TJ296	27.5837	119.522
191	Shouning	Daan Township	MH754455	BOLD:ADR9890	Pheidole noda	August 2017	TJ297b	27.5837	119.522
192	Shouning	Daan Township	MH754456	BOLD:ADR9890	Pheidole noda	August 2017	TJ303	27.4073	119.464
193	Shouning	Hang Mei tea plantation	MH754429	BOLD:ACV4115	Pheidole noda	August 2017	TJ312	27.4073	119.464
194	Shouning	Hang Mei tea plantation	MH754430	BOLD:ACV4115	Pheidole noda	August 2017	TJ316	27.5049	119.522
195	Shouning	Shouning	MH754431	BOLD:ACV4115	Pheidole noda	August 2017	TJ320b	27.5049	119.522
196	Shouning	Shouning	MH754432	BOLD:ACV4115	Pheidole noda	August 2017	TJ321a	27.5049	119.522
197	Wuyishan	Wuyishan	MH754487	BOLD:ADR8828	Pheidole smythiesii	July 2016	TJ198	27.7568	118.035
198	Quanzhou	Quanzhou Forest Park	MH754505	BOLD:ADR4957	Plagiolepis sp.	May 2015	TJ45	24.8852	118.66
199	Fuzhou	FAFU	MH754343	BOLD:ACH9493	Polyrhachis dives	April 2016	TCC8	26.0825	119.236
200	Fuzhou	FAFU	MH754344	BOLD:ACH9493	Polyrhachis dives	2016-05-01	TCC23	26.0831	119.238
201	Fuzhou	FAFU	MH754345	BOLD:ACH9493	Polyrhachis dives	2016-05-01	TCC35a	26.086	119.236
202	Fuzhou	FAFU	MH754346	BOLD:ACH9493	Polyrhachis dives	April 2016	TCC41	26.0837	119.24
203	Fuzhou	Longtan Forest Park	MH754347	BOLD:ACH9493	Polyrhachis dives	December 2016	TJ9	26.1492	119.294
204	Fuzhou	Longtan Forest Park	MH754350	BOLD:ACH9493	Polyrhachis dives	December 2016	TJ26	27.5837	119.522
205	Fuzhou	FAFU	MH754353	BOLD:ACH9493	Polyrhachis dives	April 2015	TJ36	27.3695	119.41
206	Fuzhou	FAFU	MH754351	BOLD:ACH9493	Polyrhachis dives	May 2015	TJ48	26.1492	119.294
207	Fuzhou	FAFU	MH754352	BOLD:ACH9493	Polyrhachis dives	May 2015	TJ53	26.0809	119.237
208	Shouning	Kengdi Township	MH754348	BOLD:ACH9493	Polyrhachis dives	August 2017	TJ252	26.0825	119.236
209	Shouning	Daan Township	MH754354	BOLD:ACH9493	Polyrhachis dives	August 2017	TJ295	26.0825	119.236
210	Shouning	Hang Mei tea plantation	MH754355	BOLD:ACH9493	Polyrhachis dives	August 2017	TJ307a	27.5049	119.522
211	Shouning	Hang Mei tea plantation	MH754356	BOLD:ACH9493	Polyrhachis dives	August 2017	TJ308	27.3695	119.41
212	Shouning	Hang Mei tea plantation	MH754349	BOLD:ACH9493	Polyrhachis dives	August 2017	TJ311	27.3695	119.41
213	Fuzhou	FAFU	MH754457	BOLD:ADR7607	Polyrhachis illaudata	July 2015	TJ72b	26.0828	119.237
214	Fuzhou	FAFU	MH754458	BOLD:ADR7607	Polyrhachis illaudata	July 2015	TJ73a	26.0828	119.237
215	Shouning	Daan Township	MH754459	BOLD:ADR7607	Polyrhachis illaudata	August 2017	TJ297a	27.5049	119.522
216	Wuyishan	Guadun	MH754461	BOLD:ADR8910	Prenolepis emmae	July 2016	TJ88	27.7568	118.035
217	Wuyishan	Wuyishan	MH754460	BOLD:ADR8910	Prenolepis emmae	July 2015	TJ136	27.7349	117.639
218	Wuyishan	Wuyishan	MH754462	BOLD:ADR8910	Prenolepis emmae	July 2016	TJ146b	27.7568	118.035
219	Wuyishan	Wuyishan	MH754463	BOLD:ADR8910	Prenolepis emmae	July 2016	TJ152b	27.7568	118.035
220	Wuyishan	Guadun	MH754465	BOLD:ADR8910	Prenolepis emmae	July 2016	TJ177b	27.7349	117.639
221	Wuyishan	Guadun intersection	MH754464	BOLD:ADR8910	Prenolepis emmae	July 2016	TJ212	27.7349	117.639
222	Fuzhou	Longtan Forest Park	MH754357	BOLD:ADR9430	Pristomyrmex punctatus	December 2016	TJ14	26.1492	119.294
223	Wuyishan	Wuyishan	MH754396	BOLD:ADR7681	Pristomyrmex punctatus	July 2016	TJ86	27.6541	117.984
224	Wuyishan	Tongmuguan	MH754358	BOLD:ADR9430	Pristomyrmex punctatus	July 2016	TJ101b	27.7568	118.035
225	Wuyishan	Wuyishan	MH754359	BOLD:ADR9430	Pristomyrmex punctatus	July 2016	TJ125	27.7568	118.035
226	Wuyishan	Wuyishan	MH754373	BOLD:ADR9430	Pristomyrmex punctatus	July 2016	TJ126	27.7568	118.035
227	Wuyishan	Wuyishan	MH754374	BOLD:ADR9430	Pristomyrmex punctatus	July 2016	TJ127	27.7568	118.035
228	Wuyishan	Wuyishan	MH754360	BOLD:ADR9430	Pristomyrmex punctatus	July 2016	TJ130	27.7568	118.035
229	Wuyishan	Wuyishan	MH754375	BOLD:ADR9430	Pristomyrmex punctatus	July 2016	TJ137	27.7568	118.035
230	Wuyishan	Wuyishan	MH754376	BOLD:ADR9430	Pristomyrmex punctatus	July 2016	TJ138	27.6541	117.984
231	Wuyishan	Wuyishan	MH754361	BOLD:ADR9430	Pristomyrmex punctatus	July 2016	TJ139	27.7568	118.035
232	Wuyishan	Wuyishan	MH754362	BOLD:ADR9430	Pristomyrmex punctatus	July 2016	TJ145	27.7568	118.035
233	Wuyishan	Wuyishan	MH754377	BOLD:ADR9430	Pristomyrmex punctatus	July 2016	TJ163	27.7349	117.639
234	Wuyishan	Wuyishan	MH754363	BOLD:ADR9430	Pristomyrmex punctatus	July 2016	TJ165	27.7349	117.639
235	Wuyishan	Wuyishan	MH754364	BOLD:ADR9430	Pristomyrmex punctatus	July 2016	TJ166	27.7568	118.035
236	Wuyishan	Tongmu Village	MH754365	BOLD:ADR9430	Pristomyrmex punctatus	July 2016	TJ185	27.7568	118.035
237	Wuyishan	Wuyishan	MH754382	BOLD:ADR9430	Pristomyrmex punctatus	July 2016	TJ188	27.6541	117.984
238	Wuyishan	Wuyishan	MH754383	BOLD:ADR9430	Pristomyrmex punctatus	July 2016	TJ189	27.7568	118.035
239	Wuyishan	Wuyishan	MH754366	BOLD:ADR9430	Pristomyrmex punctatus	July 2016	TJ190	27.7568	118.035
240	Wuyishan	Wuyishan	MH754367	BOLD:ADR9430	Pristomyrmex punctatus	July 2016	TJ191	27.7568	118.035
241	Wuyishan	Wuyishan	MH754384	BOLD:ADR9430	Pristomyrmex punctatus	July 2016	TJ193	27.7568	118.035
242	Wuyishan	Wuyishan	MH754385	BOLD:ADR9430	Pristomyrmex punctatus	July 2016	TJ194	27.7568	118.035
243	Wuyishan	Guadun intersection	MH754386	BOLD:ADR9430	Pristomyrmex punctatus	July 2016	TJ204	27.6541	117.984
244	Wuyishan	Guadun intersection	MH754368	BOLD:ADR9430	Pristomyrmex punctatus	July 2016	TJ206	27.6541	117.984
245	Wuyishan	Guadun intersection	MH754369	BOLD:ADR9430	Pristomyrmex punctatus	July 2016	TJ207	27.5837	119.522
246	Wuyishan	Wuyishan	MH754370	BOLD:ADR9430	Pristomyrmex punctatus	July 2016	TJ217	27.4073	119.464
247	Wuyishan	Wuyishan	MH754371	BOLD:ADR9430	Pristomyrmex punctatus	July 2016	TJ222	27.7568	118.035
248	Wuyishan	Tongmuguan	MH754372	BOLD:ADR9430	Pristomyrmex punctatus	July 2016	TJ238	27.7568	118.035
249	Wuyishan	Tongmuguan	MH754378	BOLD:ADR9430	Pristomyrmex punctatus	July 2016	TJ239	27.7568	118.035
250	Wuyishan	Tongmuguan	MH754379	BOLD:ADR9430	Pristomyrmex punctatus	July 2016	TJ241a	27.7568	118.035
251	Shouning	Kengdi Township	MH754387	BOLD:ADR7681	Pristomyrmex punctatus	August 2017	TJ253	27.7349	117.639
252	Shouning	Kengdi Township	MH754388	BOLD:ADR7681	Pristomyrmex punctatus	August 2017	TJ255	27.5837	119.522
253	Shouning	Kengdi Township	MH754389	BOLD:ADR7681	Pristomyrmex punctatus	August 2017	TJ256	27.5837	119.522
254	Shouning	Kengdi Township	MH754380	BOLD:ADR9430	Pristomyrmex punctatus	August 2017	TJ257	27.5837	119.522
255	Shouning	Kengdi Township	MH754390	BOLD:ADR7681	Pristomyrmex punctatus	August 2017	TJ259	27.5837	119.522
256	Shouning	Kengdi Township	MH754391	BOLD:ADR7681	Pristomyrmex punctatus	August 2017	TJ261	27.5837	119.522
257	Shouning	Kengdi Township	MH754395	BOLD:ADR7681	Pristomyrmex punctatus	August 2017	TJ262	27.5837	119.522
258	Shouning	Kengdi Township	MH754394	BOLD:ADR7681	Pristomyrmex punctatus	August 2017	TJ265	27.5049	119.522
259	Shouning	Kengdi Township	MH754392	BOLD:ADR7681	Pristomyrmex punctatus	August 2017	TJ266	27.5837	119.522
260	Shouning	Yangshenkeng	MH754398	BOLD:ADR7681	Pristomyrmex punctatus	August 2017	TJ269	27.5837	119.522
261	Shouning	Yangshenkeng	MH754399	BOLD:ADR7681	Pristomyrmex punctatus	August 2017	TJ273	25.7162	119.368
262	Shouning	Yangshenkeng	MH754400	BOLD:ADR7681	Pristomyrmex punctatus	August 2017	TJ279	27.5049	119.522
263	Shouning	Yangshenkeng	MH754381	BOLD:ADR9430	Pristomyrmex punctatus	August 2017	TJ286	27.4073	119.464
264	Shouning	Daan Township	MH754397	BOLD:ADR7681	Pristomyrmex punctatus	August 2017	TJ291	27.4073	119.464
265	Shouning	Daan Township	MH754393	BOLD:ADR7681	Pristomyrmex punctatus	August 2017	TJ302	27.4073	119.464
266	Shouning	Shouning	MH754401	BOLD:ADR7681	Pristomyrmex punctatus	August 2017	TJ323a	27.4604	119.505
267	Shouning	Shouning	MH754402	BOLD:ADR7681	Pristomyrmex punctatus	August 2017	TJ325	27.4604	119.505
268	Fuzhou	FAFU	MH754334	BOLD:ACV4016	Tapinoma melanocephalum	May 2016	TCC29	26.0742	119.297
269	Fuzhou	FAFU	MH754335	BOLD:ACV4016	Tapinoma melanocephalum	May 2016	TCC28	26.0742	119.297
270	Fuzhou	FAFU	MH754336	BOLD:ACV4016	Tapinoma melanocephalum	April 2016	TCC43	26.0828	119.237
271	Fuzhou	FAFU	MH754337	BOLD:ACV4016	Tapinoma melanocephalum	April 2015	TJ34	26.0828	119.237
272	Fuzhou	FAFU	MH754338	BOLD:ACV4016	Tapinoma melanocephalum	April 2015	TJ38b	26.0828	119.237
273	Fuzhou	FAFU	MH754339	BOLD:ACV4016	Tapinoma melanocephalum	April 2015	TJ39a	26.0828	119.237
274	Fuzhou	Minjiang Park	MH754340	BOLD:ACV4016	Tapinoma melanocephalum	May 2015	TJ51	26.0546	119.272
275	Fuzhou	FAFU	MH754341	BOLD:ACV4016	Tapinoma melanocephalum	May 2015	TJ54	26.086	119.236
276	Fuzhou	FAFU	MH754342	BOLD:ADR7304	Tapinoma melanocephalum	2016-05-01	TCC54	26.0837	119.24
277	Fuzhou	Longtan Forest Park	MH754506	BOLD:ADR4859	Tapinoma sp1	December 2016	TJ21	26.1492	119.294
278	Shouning	Houyang village	MH754489	BOLD:ADR5258	Tapinoma sp2	August 2017	TJ318d	27.455	119.439
279	Quanzhou	Quanzhou Forest Park	MH754488	BOLD:ADR8000	Tapinoma sp3	August 2015	TJ76	24.8852	118.66
280	Fuzhou	FAFU	MH754466	BOLD:ACH6123	Technomyrmex albipes	April 2016	TCC9	26.0872	119.242
281	Fuzhou	FAFU	MH754467	BOLD:ACH6123	Technomyrmex albipes	April 2016	TCC11	26.0828	119.237
282	Fuzhou	FAFU	MH754468	BOLD:ACH6123	Technomyrmex albipes	April 2016	TCC19	26.0828	119.237
283	Fuzhou	FAFU	MH754470	BOLD:ACH6123	Technomyrmex albipes	2015-05-01	TCC50	26.0828	119.237
284	Fuzhou	FAFU	MH754469	BOLD:ACH6123	Technomyrmex albipes	June 2015	TJ66	26.086	119.236
285	Wuyishan	Wuyishan	MH754471	BOLD:ADR6965	Technomyrmex albipes	August 2016	TJ109	27.65	117.953
286	Wuyishan	Ma Li	MH754472	BOLD:ADR6965	Technomyrmex albipes	July 2016	TJ103	27.7605	118.038
287	Shouning	Hang Mei tea plantation	MH754473	BOLD:ADR6965	Technomyrmex albipes	August 2017	TJ314a	27.3695	119.41
288	Fuzhou	FAFU	MH754474	BOLD:AAA5578	Tetramorium bicarinatum	April 2015	TJ37a	26.0828	119.237
289	Fuzhou	FAFU	MH754475	BOLD:AAA5578	Tetramorium bicarinatum	April 2015	TJ38a	26.0828	119.237
290	Fuzhou	FAFU	MH754476	BOLD:AAA5578	Tetramorium bicarinatum	April 2015	TJ39b	26.0828	119.237
291	Fuzhou	FAFU	MH754477	BOLD:AAA5578	Tetramorium bicarinatum	June 2015	TJ69	26.086	119.236
292	Fuzhou	FAFU	MH754478	BOLD:AAA5578	Tetramorium bicarinatum	April 2016	TJ83b	26.086	119.236
293	Wuyishan	Wuyishan	MH754479	BOLD:ADR3512	Tetramorium bicarinatum	July 2016	TJ168	27.7568	118.035
294	Wuyishan	Tongmuguan	MH754480	BOLD:ADR3512	Tetramorium bicarinatum	August 2016	TJ251a	27.6541	117.984
295	Shouning	Kengdi Township	MH754481	BOLD:ADR3512	Tetramorium bicarinatum	August 2017	TJ260	27.5837	119.522
296	Shouning	Houyang village	MH754482	BOLD:ADR3512	Tetramorium bicarinatum	August 2017	TJ318a	27.455	119.439
297	Wuyishan	Guadun	MH754484	BOLD:ADR2002	Tetramorium caespitum	July 2016	TJ170	27.7349	117.639
298	Wuyishan	Guadun intersection	MH754483	BOLD:ACV4760	Tetramorium caespitum	July 2016	TJ208	27.7349	117.639
299	Wuyishan	Tongmuguan	MH754485	BOLD:ACV4760	Tetramorium caespitum	July 2016	TJ231	27.6541	117.984
300	Wuyishan	yixiantian	MH754502	BOLD:ADR9032	Tetramorium wroughtonii	August 2016	TJ117	27.6255	117.942
301	Wuyishan	Tongmuguan	MH754503	BOLD:ADR9032	Tetramorium wroughtonii	August 2016	TJ250	27.6541	117.984
